# Supplementary material for: Transcriptome sequencing reveals iron acquisition–related genes and iron acquisition systems in Auricularia cornea
Source: BMC Genomics. 2026 Feb 26;27:336. doi: 10.1186/s12864-026-12654-6 (PMC13041173; doi:10.1186/s12864-026-12654-6)
Supplement: Supplementary file 6 — Supplementary Material 6. [file 12864_2026_12654_MOESM6_ESM.xlsx]

## Sheet: Additional Table S6
Table S6. Stage-specific DEGs between CK and T groups
Stage	Gene ID	log2FoldChange	P-adjust	Regulation	GO terms	KEGG annotations	KEGG pathway
Mycelia (CK vs T)	A01405	-5.922	3.911e-07	Down Regulation		K13993	ko04141(Protein processing in endoplasmic reticulum)
	A08949	-5.337	8.419e-37	Down Regulation		K22745
	A10671	-4.948	1.554e-99	Down Regulation	GO:0003674;GO:0003824;GO:0006081;GO:0006810;GO:0006811;GO:0006812;GO:0006813;GO:0008150;GO:0008152;GO:0009987;GO:0015672;GO:0016491;GO:0016614;GO:0016616;GO:0018456;GO:0030001;GO:0034220;GO:0044237;GO:0051179;GO:0051234;GO:0055085;GO:0055114;GO:0071704;GO:0071804;GO:0071805;GO:0098655;GO:0098660;GO:0098662	K17647	ko01110(Biosynthesis of secondary metabolites);ko00254(Aflatoxin biosynthesis)
	A08895	-4.501	9.164e-50	Down Regulation		K08157
	A01389	-4.259	3.596e-24	Down Regulation		K13993	ko04141(Protein processing in endoplasmic reticulum)
	A05285	-4.217	1e-100	Down Regulation	GO:0000166;GO:0003674;GO:0003824;GO:0004497;GO:0004499;GO:0005488;GO:0005506;GO:0006066;GO:0006082;GO:0006518;GO:0006629;GO:0006694;GO:0006696;GO:0006807;GO:0006873;GO:0006875;GO:0006879;GO:0006950;GO:0006979;GO:0007154;GO:0008150;GO:0008152;GO:0008202;GO:0008204;GO:0008610;GO:0009056;GO:0009058;GO:0009237;GO:0009267;GO:0009405;GO:0009605;GO:0009987;GO:0009991;GO:0010106;GO:0016125;GO:0016126;GO:…	K10531
	A12570	-4.193	1e-100	Down Regulation	GO:0000041;GO:0000322;GO:0000323;GO:0000324;GO:0000329;GO:0003674;GO:0003824;GO:0004322;GO:0005575;GO:0005622;GO:0005623;GO:0005737;GO:0005773;GO:0005774;GO:0005783;GO:0005886;GO:0005887;GO:0006810;GO:0006811;GO:0006812;GO:0006820;GO:0006826;GO:0006873;GO:0006875;GO:0006879;GO:0006950;GO:0007154;GO:0008150;GO:0008152;GO:0009267;GO:0009605;GO:0009987;GO:0009991;GO:0010035;GO:0010038;GO:0010106;GO:…	K19791
	A12409	-4.164	1.013e-34	Down Regulation		K00799	ko01100(Metabolic pathways);ko00480(Glutathione metabolism)
	A05676	-3.844	5.536e-08	Down Regulation		K03849	ko01100(Metabolic pathways);ko00510(NGlycan biosynthesis)
	A08082	-3.714	1.097e-07	Down Regulation	GO:0001411;GO:0002673;GO:0002682;GO:0002683;GO:0002697;GO:0002698;GO:0002920;GO:0002921;GO:0003674;GO:0005102;GO:0005178;GO:0005488;GO:0005515;GO:0005575;GO:0005576;GO:0005618;GO:0005623;GO:0006873;GO:0006875;GO:0006882;GO:0007155;GO:0007159;GO:0008150;GO:0008270;GO:0009277;GO:0009605;GO:0009607;GO:0009892;GO:0009986;GO:0009987;GO:0010468;GO:0010605;GO:0010629;GO:0010955;GO:0019222;GO:0019725;GO:…
	A16413	-3.604	1e-100	Down Regulation		K00521
	A12576	-3.508	3.859e-46	Down Regulation	GO:0003674;GO:0003824;GO:0004659;GO:0006725;GO:0008150;GO:0008152;GO:0009058;GO:0009987;GO:0016740;GO:0016765;GO:0018130;GO:0018958;GO:0019438;GO:0019748;GO:0042180;GO:0042181;GO:0044237;GO:0044249;GO:0044281;GO:0044283;GO:0044550;GO:0046189;GO:0046483;GO:0071704;GO:1900791;GO:1900793;GO:1901360;GO:1901362;GO:1901576;GO:1901615;GO:1901617
	A01242	-3.388	1e-100	Down Regulation	GO:0003674;GO:0003824;GO:0004620;GO:0004623;GO:0005575;GO:0005622;GO:0005623;GO:0005737;GO:0005739;GO:0005740;GO:0005743;GO:0006629;GO:0006644;GO:0006650;GO:0006793;GO:0006796;GO:0006996;GO:0007005;GO:0007006;GO:0008150;GO:0008152;GO:0009987;GO:0016020;GO:0016043;GO:0016298;GO:0016787;GO:0016788;GO:0019637;GO:0019866;GO:0031090;GO:0031966;GO:0031967;GO:0031975;GO:0032048;GO:0043226;GO:0043227;GO:…	K13535	ko00564(Glycerophospholipid metabolism)
	A01201	-3.051	3.055e-09	Down Regulation		K08192
	A08889	-3.025	1e-100	Down Regulation		K08157
	A00643	-2.827	0.003451	Down Regulation		K17991	ko00073(Cutin, suberine and wax biosynthesis)
	A07945	-2.792	1.525e-54	Down Regulation	GO:0005575;GO:0005622;GO:0005623;GO:0005737;GO:0005739;GO:0005740;GO:0005743;GO:0016020;GO:0019866;GO:0031090;GO:0031966;GO:0031967;GO:0031975;GO:0043226;GO:0043227;GO:0043229;GO:0043231;GO:0044422;GO:0044424;GO:0044429;GO:0044444;GO:0044446;GO:0044464	K17893
	A06624	-2.766	4.071e-19	Down Regulation		K11153	ko01240(Biosynthesis of cofactors);ko01100(Metabolic pathways)
	A02715	-2.73	2.486e-12	Down Regulation		K01796	ko04146(Peroxisome);ko01100(Metabolic pathways)
	A05286	-2.611	7.119e-63	Down Regulation		K05665	ko02010(ABC transporters)
	A00910	-2.595	1.286e-39	Down Regulation		K05288	ko01100(Metabolic pathways);ko00563(Glycosylphosphatidylinositol (GPI)anchor biosynthesis)
	A18261	-2.511	0.03542	Down Regulation	GO:0000295;GO:0003674;GO:0005215;GO:0005346;GO:0005347;GO:0005471;GO:0005575;GO:0005622;GO:0005623;GO:0005737;GO:0005739;GO:0005740;GO:0005743;GO:0006091;GO:0006810;GO:0006811;GO:0006820;GO:0006839;GO:0006855;GO:0006862;GO:0006915;GO:0006996;GO:0007005;GO:0007006;GO:0008150;GO:0008152;GO:0008219;GO:0008509;GO:0008514;GO:0009060;GO:0009061;GO:0009987;GO:0012501;GO:0015075;GO:0015215;GO:0015216;GO:…	K05863
	A01433	-2.499	1e-100	Down Regulation		K08197
	A11946	-2.422	9.015e-05	Down Regulation		K14338	ko00380(Tryptophan metabolism);ko00071(Fatty acid degradation)
	A06880	-2.413	0.0129	Down Regulation		K17644	ko01110(Biosynthesis of secondary metabolites);ko01100(Metabolic pathways);ko00254(Aflatoxin biosynthesis)
	A16117	-2.394	0.0002303	Down Regulation	GO:0000122;GO:0000429;GO:0000436;GO:0000976;GO:0000977;GO:0000978;GO:0000981;GO:0000982;GO:0000987;GO:0001012;GO:0001067;GO:0001077;GO:0001228;GO:0001666;GO:0003674;GO:0003676;GO:0003677;GO:0003690;GO:0003700;GO:0005488;GO:0005575;GO:0005622;GO:0005623;GO:0005634;GO:0005737;GO:0005739;GO:0006139;GO:0006351;GO:0006355;GO:0006357;GO:0006366;GO:0006725;GO:0006807;GO:0006950;GO:0007154;GO:0007584;GO:…
	A01767	-2.33	2.064e-46	Down Regulation		K05841
	A08523	-2.303	9.046e-12	Down Regulation		K00485	ko01100(Metabolic pathways);ko00430(Taurine and hypotaurine metabolism)
	A09870	-2.274	1e-100	Down Regulation		K17903
	A02909	-2.239	1.747e-60	Down Regulation		K14165
	A06733	-2.167	1e-100	Down Regulation	GO:0003674;GO:0003824;GO:0004352;GO:0004353;GO:0005575;GO:0005622;GO:0005623;GO:0005737;GO:0005739;GO:0006082;GO:0006103;GO:0006106;GO:0006520;GO:0006536;GO:0006538;GO:0006807;GO:0008150;GO:0008152;GO:0009056;GO:0009063;GO:0009064;GO:0009065;GO:0009987;GO:0016054;GO:0016491;GO:0016638;GO:0016639;GO:0019551;GO:0019752;GO:0043226;GO:0043227;GO:0043229;GO:0043231;GO:0043436;GO:0043648;GO:0043649;GO:…	K15371	ko01100(Metabolic pathways);ko00910(Nitrogen metabolism);ko00430(Taurine and hypotaurine metabolism);ko00250(Alanine, aspartate and glutamate metabolism);ko00220(Arginine biosynthesis)
	A14509	-2.142	7.994e-05	Down Regulation		K02983	ko03010(Ribosome)
	A14598	-2.119	1e-100	Down Regulation	GO:0001932;GO:0001933;GO:0003674;GO:0005488;GO:0005575;GO:0005622;GO:0005623;GO:0005737;GO:0005739;GO:0005740;GO:0005741;GO:0005856;GO:0005886;GO:0005938;GO:0006469;GO:0006810;GO:0006897;GO:0006950;GO:0008104;GO:0008150;GO:0008289;GO:0009266;GO:0009408;GO:0009628;GO:0009892;GO:0009987;GO:0010563;GO:0010605;GO:0016020;GO:0016043;GO:0016192;GO:0019220;GO:0019222;GO:0019867;GO:0022607;GO:0030863;GO:…	K27388
	A00549	-2.102	3.744e-14	Down Regulation	GO:0003674;GO:0005215;GO:0005575;GO:0005623;GO:0005886;GO:0005887;GO:0006810;GO:0006873;GO:0006875;GO:0006879;GO:0008150;GO:0009987;GO:0015343;GO:0015688;GO:0015891;GO:0016020;GO:0016021;GO:0019725;GO:0022857;GO:0030003;GO:0031224;GO:0031226;GO:0033212;GO:0033214;GO:0042592;GO:0044425;GO:0044459;GO:0044464;GO:0044718;GO:0046916;GO:0048878;GO:0050801;GO:0051179;GO:0051181;GO:0051184;GO:0051234;GO:…	K08197
	A03273	-2.097	1.586e-10	Down Regulation		K13993	ko04141(Protein processing in endoplasmic reticulum)
	A01330	-2.096	1e-100	Down Regulation	GO:0000122;GO:0000981;GO:0000988;GO:0000989;GO:0001010;GO:0001134;GO:0003674;GO:0003676;GO:0003677;GO:0003700;GO:0005488;GO:0005515;GO:0005575;GO:0005622;GO:0005623;GO:0005634;GO:0005737;GO:0006355;GO:0006357;GO:0006950;GO:0006970;GO:0006972;GO:0008134;GO:0008150;GO:0009628;GO:0009651;GO:0009889;GO:0009890;GO:0009891;GO:0009892;GO:0009893;GO:0010468;GO:0010556;GO:0010557;GO:0010558;GO:0010604;GO:…
	A03250	-2.074	1e-100	Down Regulation		K08187
	A01432	-2.064	1e-100	Down Regulation		K22745
	A04282	-2.062	1.563e-48	Down Regulation		K08726	ko04146(Peroxisome);ko01100(Metabolic pathways);ko00590(Arachidonic acid metabolism)
	A16824	-1.984	1e-100	Down Regulation		K03781	ko04213(Longevity regulating pathway);ko04146(Peroxisome);ko04011(MAPK signaling pathway);ko01200(Carbon metabolism);ko01110(Biosynthesis of secondary metabolites);ko01100(Metabolic pathways);ko00630(Glyoxylate and dicarboxylate metabolism);ko00380(Tryptophan metabolism)
	A01943	-1.978	1.547e-09	Down Regulation		K14338	ko00380(Tryptophan metabolism);ko00071(Fatty acid degradation)
	A09952	-1.935	1e-100	Down Regulation	GO:0005575;GO:0005622;GO:0005623;GO:0005737;GO:0005829;GO:0006109;GO:0006111;GO:0006508;GO:0006511;GO:0006605;GO:0006623;GO:0006807;GO:0006810;GO:0006886;GO:0007034;GO:0007039;GO:0008104;GO:0008150;GO:0008152;GO:0009056;GO:0009057;GO:0009889;GO:0009890;GO:0009892;GO:0009987;GO:0010498;GO:0010675;GO:0010677;GO:0010906;GO:0012506;GO:0015031;GO:0015833;GO:0016020;GO:0019222;GO:0019538;GO:0019898;GO:…	K23335
	A16331	-1.928	1e-100	Down Regulation		K15711
	A05562	-1.911	1.764e-16	Down Regulation		K00485	ko01100(Metabolic pathways);ko00430(Taurine and hypotaurine metabolism)
	A10736	-1.902	2.751e-09	Down Regulation		K15321
	A10927	-1.878	2.436e-59	Down Regulation	GO:0003674;GO:0005215;GO:0005575;GO:0005623;GO:0005886;GO:0005887;GO:0006810;GO:0006873;GO:0006875;GO:0006879;GO:0008150;GO:0009987;GO:0015343;GO:0015688;GO:0015891;GO:0016020;GO:0016021;GO:0019725;GO:0022857;GO:0030003;GO:0031224;GO:0031226;GO:0033212;GO:0033214;GO:0042592;GO:0044425;GO:0044459;GO:0044464;GO:0044718;GO:0046916;GO:0048878;GO:0050801;GO:0051179;GO:0051181;GO:0051184;GO:0051234;GO:…	K08197
	A00432	-1.872	1.338e-49	Down Regulation		K21475
	A13009	-1.859	1.554e-49	Down Regulation		K12488	ko04144(Endocytosis)
	A17737	-1.854	9.656e-18	Down Regulation		K09580	ko04141(Protein processing in endoplasmic reticulum)
	A05130	-1.854	3.231e-46	Down Regulation	GO:0005575;GO:0005622;GO:0005623;GO:0005737;GO:0008150;GO:0008361;GO:0009987;GO:0016020;GO:0016021;GO:0016043;GO:0031224;GO:0032535;GO:0044424;GO:0044425;GO:0044464;GO:0065007;GO:0065008;GO:0071840;GO:0090066	K24810
	A00736	-1.834	5.71e-56	Down Regulation		K18195
	A09078	-1.817	1e-100	Down Regulation		K21455
	A16825	-1.797	1e-100	Down Regulation		K14709
	A01799	-1.702	1e-100	Down Regulation		K13342	ko04146(Peroxisome)
	A07276	-1.699	1e-100	Down Regulation		K01802
	A10617	-1.692	1e-100	Down Regulation		K08158
	A14456	-1.644	1e-100	Down Regulation		K21475
	A10625	-1.643	1e-100	Down Regulation		K15321
	A02612	-1.624	1e-100	Down Regulation		K15389
	A15872	-1.613	1.421e-06	Down Regulation		K19366	ko04144(Endocytosis)
	A04792	-1.589	1e-100	Down Regulation		K22745
	A04833	-1.58	1.616e-22	Down Regulation	GO:0000166;GO:0001882;GO:0001883;GO:0002181;GO:0002182;GO:0003674;GO:0003676;GO:0003723;GO:0003746;GO:0003824;GO:0003924;GO:0005488;GO:0005525;GO:0005575;GO:0005618;GO:0005622;GO:0005623;GO:0005737;GO:0005829;GO:0005840;GO:0005886;GO:0006412;GO:0006414;GO:0006417;GO:0006448;GO:0006518;GO:0006807;GO:0008135;GO:0008144;GO:0008150;GO:0008152;GO:0009058;GO:0009059;GO:0009277;GO:0009889;GO:0009891;GO:…	K03234
	A10809	-1.573	1e-100	Down Regulation	GO:0000976;GO:0000977;GO:0000981;GO:0001012;GO:0001067;GO:0001085;GO:0001228;GO:0003674;GO:0003676;GO:0003677;GO:0003682;GO:0003690;GO:0003700;GO:0005488;GO:0005515;GO:0005575;GO:0005622;GO:0005623;GO:0005634;GO:0005667;GO:0006139;GO:0006351;GO:0006355;GO:0006357;GO:0006366;GO:0006725;GO:0006807;GO:0008134;GO:0008150;GO:0008152;GO:0009058;GO:0009059;GO:0009889;GO:0009891;GO:0009893;GO:0009987;GO:…
	A15950	-1.529	1.871e-40	Down Regulation		K01501	ko01100(Metabolic pathways);ko00910(Nitrogen metabolism);ko00460(Cyanoamino acid metabolism);ko00380(Tryptophan metabolism)
	A04826	-1.526	1.807e-75	Down Regulation		K17650	ko01110(Biosynthesis of secondary metabolites);ko01100(Metabolic pathways);ko00254(Aflatoxin biosynthesis)
	A04115	-1.514	0.04909	Down Regulation		K05665	ko02010(ABC transporters)
	A04367	-1.51	1e-100	Down Regulation		K16803
	A12008	-1.488	1.291e-06	Down Regulation		K22745
	A01530	-1.483	1e-100	Down Regulation		K08869
	A10299	-1.474	0.009731	Down Regulation		K11153	ko01240(Biosynthesis of cofactors);ko01100(Metabolic pathways)
	A06376	-1.469	1e-100	Down Regulation	GO:0000166;GO:0003674;GO:0003824;GO:0004672;GO:0004674;GO:0004683;GO:0005488;GO:0005515;GO:0005516;GO:0005524;GO:0005575;GO:0005622;GO:0005623;GO:0005634;GO:0005730;GO:0005737;GO:0006464;GO:0006468;GO:0006793;GO:0006796;GO:0006807;GO:0006950;GO:0006970;GO:0006979;GO:0007154;GO:0007165;GO:0007231;GO:0007346;GO:0008144;GO:0008150;GO:0008152;GO:0009628;GO:0009987;GO:0010389;GO:0010515;GO:0010564;GO:…	K23785
	A11828	-1.468	4.68e-13	Down Regulation		K00750	ko01110(Biosynthesis of secondary metabolites);ko01100(Metabolic pathways);ko00500(Starch and sucrose metabolism)
	A11827	-1.467	0.005882	Down Regulation		K08678	ko01250(Biosynthesis of nucleotide sugars);ko01100(Metabolic pathways);ko00520(Amino sugar and nucleotide sugar metabolism)
	A12578	-1.465	2.481e-26	Down Regulation	GO:0008150;GO:0008152;GO:0009058;GO:0019748;GO:0044550	K23891	ko01110(Biosynthesis of secondary metabolites);ko00404(Staurosporine biosynthesis)
	A15891	-1.461	1.457e-49	Down Regulation		K00469	ko01250(Biosynthesis of nucleotide sugars);ko01100(Metabolic pathways);ko00562(Inositol phosphate metabolism);ko00053(Ascorbate and aldarate metabolism)
	A06567	-1.46	1e-100	Down Regulation	GO:0003674;GO:0003824;GO:0003933;GO:0003935;GO:0005575;GO:0005622;GO:0005623;GO:0005634;GO:0005737;GO:0006766;GO:0006767;GO:0006771;GO:0006807;GO:0008150;GO:0008152;GO:0009058;GO:0009110;GO:0009231;GO:0009987;GO:0016787;GO:0016810;GO:0016814;GO:0017144;GO:0018130;GO:0019238;GO:0034641;GO:0042364;GO:0042726;GO:0042727;GO:0043226;GO:0043227;GO:0043229;GO:0043231;GO:0044237;GO:0044249;GO:0044271;GO:…	K01497	ko01240(Biosynthesis of cofactors);ko01110(Biosynthesis of secondary metabolites);ko01100(Metabolic pathways);ko00790(Folate biosynthesis);ko00740(Riboflavin metabolism)
	A05283	-1.454	2.223e-79	Down Regulation	GO:0006082;GO:0006518;GO:0006807;GO:0006873;GO:0006875;GO:0006879;GO:0006950;GO:0007154;GO:0008150;GO:0008152;GO:0009058;GO:0009237;GO:0009267;GO:0009605;GO:0009987;GO:0009991;GO:0010106;GO:0019184;GO:0019290;GO:0019539;GO:0019725;GO:0019748;GO:0030003;GO:0031168;GO:0031169;GO:0031170;GO:0031171;GO:0031667;GO:0031668;GO:0031669;GO:0033212;GO:0033554;GO:0034641;GO:0042592;GO:0042594;GO:0043043;GO:…	K22148
	A00527	-1.449	0.02811	Down Regulation		K14709
	A02957	-1.418	1.037e-19	Down Regulation		K17650	ko01110(Biosynthesis of secondary metabolites);ko01100(Metabolic pathways);ko00254(Aflatoxin biosynthesis)
	A16335	-1.417	1e-100	Down Regulation	GO:0003674;GO:0003824;GO:0004042;GO:0005488;GO:0005575;GO:0005622;GO:0005623;GO:0005737;GO:0005739;GO:0005759;GO:0006082;GO:0006520;GO:0006525;GO:0006526;GO:0006536;GO:0006591;GO:0006592;GO:0006807;GO:0008080;GO:0008150;GO:0008152;GO:0008652;GO:0009058;GO:0009064;GO:0009084;GO:0009987;GO:0016053;GO:0016407;GO:0016410;GO:0016597;GO:0016740;GO:0016746;GO:0016747;GO:0019752;GO:0031406;GO:0031974;GO:…	K00618	ko01230(Biosynthesis of amino acids);ko01210(2Oxocarboxylic acid metabolism);ko01110(Biosynthesis of secondary metabolites);ko01100(Metabolic pathways);ko00220(Arginine biosynthesis)
	A03618	-1.366	1.507e-48	Down Regulation		K15923	ko00511(Other glycan degradation)
	A01320	-1.348	5.247e-30	Down Regulation		K16743
	A16459	-1.311	1.079e-33	Down Regulation		K22124
	A15108	-1.306	1e-100	Down Regulation		K11309
	A08640	-1.293	1e-100	Down Regulation	GO:0000976;GO:0000977;GO:0000981;GO:0001012;GO:0001067;GO:0003674;GO:0003676;GO:0003677;GO:0003690;GO:0003700;GO:0005488;GO:0005575;GO:0005622;GO:0005623;GO:0005634;GO:0006355;GO:0006357;GO:0006950;GO:0007154;GO:0008150;GO:0008270;GO:0009267;GO:0009605;GO:0009889;GO:0009891;GO:0009893;GO:0009987;GO:0009991;GO:0010468;GO:0010556;GO:0010557;GO:0010604;GO:0010628;GO:0019219;GO:0019222;GO:0031323;GO:…	K09191
	A04262	-1.281	1e-100	Down Regulation		K09242
	A10599	-1.274	4.783e-08	Down Regulation		K01179	ko01100(Metabolic pathways);ko00500(Starch and sucrose metabolism)
	A06516	-1.274	1e-100	Down Regulation	GO:0000003;GO:0000018;GO:0000122;GO:0000165;GO:0000228;GO:0000280;GO:0000785;GO:0000790;GO:0000976;GO:0000977;GO:0000978;GO:0000981;GO:0000982;GO:0000987;GO:0000988;GO:0000989;GO:0001012;GO:0001067;GO:0001076;GO:0001077;GO:0001078;GO:0001085;GO:0001103;GO:0001191;GO:0001227;GO:0001228;GO:0003674;GO:0003676;GO:0003677;GO:0003690;GO:0003700;GO:0003723;GO:0005488;GO:0005515;GO:0005575;GO:0005622;GO:…	K09051	ko04011(MAPK signaling pathway)
	A17635	-1.268	0.01984	Down Regulation	GO:0003674;GO:0003824;GO:0006081;GO:0006810;GO:0006811;GO:0006812;GO:0006813;GO:0008150;GO:0008152;GO:0009987;GO:0015672;GO:0016491;GO:0016614;GO:0016616;GO:0018456;GO:0030001;GO:0034220;GO:0044237;GO:0051179;GO:0051234;GO:0055085;GO:0055114;GO:0071704;GO:0071804;GO:0071805;GO:0098655;GO:0098660;GO:0098662	K17647	ko01110(Biosynthesis of secondary metabolites);ko00254(Aflatoxin biosynthesis)
	A18286	-1.256	0.000104	Down Regulation		K00505	ko01110(Biosynthesis of secondary metabolites);ko01100(Metabolic pathways);ko00350(Tyrosine metabolism)
	A12088	-1.254	2.1e-20	Down Regulation		K22745
	A10419	-1.247	5.892e-64	Down Regulation	GO:0000003;GO:0000278;GO:0000281;GO:0000282;GO:0000910;GO:0003400;GO:0003674;GO:0003824;GO:0004175;GO:0004197;GO:0004198;GO:0005488;GO:0005509;GO:0005575;GO:0005622;GO:0005623;GO:0005634;GO:0005737;GO:0005829;GO:0005933;GO:0005935;GO:0006508;GO:0006807;GO:0007049;GO:0007114;GO:0007120;GO:0007121;GO:0007163;GO:0008150;GO:0008152;GO:0008233;GO:0008234;GO:0008270;GO:0009987;GO:0016787;GO:0019538;GO:…	K23905
	A07379	-1.24	1e-100	Down Regulation	GO:0000322;GO:0000323;GO:0000324;GO:0003674;GO:0003824;GO:0005215;GO:0005388;GO:0005575;GO:0005622;GO:0005623;GO:0005737;GO:0005773;GO:0005886;GO:0006810;GO:0006811;GO:0006812;GO:0006813;GO:0006816;GO:0006873;GO:0006874;GO:0006875;GO:0008150;GO:0008324;GO:0008556;GO:0009987;GO:0015075;GO:0015077;GO:0015079;GO:0015085;GO:0015318;GO:0015399;GO:0015405;GO:0015662;GO:0015672;GO:0016020;GO:0016462;GO:…	K01536
	A14639	-1.24	1e-100	Down Regulation	GO:0000502;GO:0003674;GO:0005488;GO:0005515;GO:0005575;GO:0005622;GO:0005623;GO:0005634;GO:0005737;GO:0005829;GO:0006508;GO:0006807;GO:0006810;GO:0006913;GO:0008047;GO:0008150;GO:0008152;GO:0009056;GO:0009057;GO:0009893;GO:0009894;GO:0009987;GO:0010498;GO:0010499;GO:0010604;GO:0010952;GO:0016020;GO:0016021;GO:0016043;GO:0016504;GO:0019222;GO:0019538;GO:0022607;GO:0030162;GO:0030163;GO:0030234;GO:…	K06699	ko03050(Proteasome)
	A06142	-1.231	1e-100	Down Regulation	GO:0000322;GO:0000323;GO:0000324;GO:0000329;GO:0005575;GO:0005622;GO:0005623;GO:0005737;GO:0005773;GO:0005774;GO:0005783;GO:0006810;GO:0006892;GO:0006893;GO:0008150;GO:0012505;GO:0016020;GO:0016021;GO:0016192;GO:0031090;GO:0031224;GO:0043226;GO:0043227;GO:0043229;GO:0043231;GO:0044422;GO:0044424;GO:0044425;GO:0044437;GO:0044444;GO:0044446;GO:0044464;GO:0048193;GO:0051179;GO:0051234;GO:0071944;GO:…	K21989
	A04321	-1.23	2.812e-83	Down Regulation		K09242
	A12568	-1.229	1e-100	Down Regulation		K00323	ko01100(Metabolic pathways);ko00760(Nicotinate and nicotinamide metabolism)
	A08800	-1.217	1e-100	Down Regulation	GO:0003674;GO:0003824;GO:0004736;GO:0005575;GO:0005622;GO:0005623;GO:0005737;GO:0005829;GO:0005975;GO:0005996;GO:0006006;GO:0006091;GO:0006094;GO:0008150;GO:0008152;GO:0009058;GO:0009987;GO:0016051;GO:0016874;GO:0016885;GO:0019318;GO:0019319;GO:0044237;GO:0044238;GO:0044281;GO:0044283;GO:0044424;GO:0044444;GO:0044464;GO:0046364;GO:0071704;GO:1901576	K01958	ko01230(Biosynthesis of amino acids);ko01200(Carbon metabolism);ko01100(Metabolic pathways);ko00620(Pyruvate metabolism);ko00020(Citrate cycle (TCA cycle))
	A13008	-1.216	1.321e-05	Down Regulation	GO:0000070;GO:0000122;GO:0000228;GO:0000278;GO:0000280;GO:0000775;GO:0000781;GO:0000784;GO:0000785;GO:0000786;GO:0000788;GO:0000790;GO:0000792;GO:0000819;GO:0003674;GO:0003676;GO:0003677;GO:0005488;GO:0005575;GO:0005622;GO:0005623;GO:0005634;GO:0005657;GO:0005694;GO:0005720;GO:0005721;GO:0005724;GO:0006139;GO:0006259;GO:0006281;GO:0006282;GO:0006323;GO:0006325;GO:0006333;GO:0006342;GO:0006355;GO:…	K11251	ko03082(ATPdependent chromatin remodeling)
	A01243	-1.216	1e-100	Down Regulation		K19487
	A16657	-1.212	0.03482	Down Regulation		K13993	ko04141(Protein processing in endoplasmic reticulum)
	A05475	-1.209	5.785e-49	Down Regulation		K11226	ko04011(MAPK signaling pathway)
	A08236	-1.207	1e-100	Down Regulation		K09241
	A08494	-1.207	1.735e-07	Down Regulation	GO:0003674;GO:0003824;GO:0005488;GO:0006464;GO:0006508;GO:0006807;GO:0006950;GO:0006974;GO:0008150;GO:0008152;GO:0008233;GO:0008237;GO:0008270;GO:0009987;GO:0016787;GO:0016925;GO:0018193;GO:0018205;GO:0019538;GO:0032446;GO:0033554;GO:0036211;GO:0043167;GO:0043169;GO:0043170;GO:0043412;GO:0044237;GO:0044238;GO:0044260;GO:0044267;GO:0044877;GO:0046872;GO:0046914;GO:0050896;GO:0051716;GO:0070011;GO:…	K14846
	A00979	-1.184	7.361e-11	Down Regulation	GO:0000166;GO:0000302;GO:0001302;GO:0001306;GO:0001315;GO:0001316;GO:0001317;GO:0001319;GO:0001321;GO:0001322;GO:0003674;GO:0003824;GO:0005488;GO:0005515;GO:0005524;GO:0005575;GO:0005622;GO:0005623;GO:0005634;GO:0005737;GO:0005829;GO:0005975;GO:0005984;GO:0005991;GO:0006457;GO:0006458;GO:0006950;GO:0006979;GO:0006996;GO:0007568;GO:0007569;GO:0007571;GO:0008104;GO:0008144;GO:0008150;GO:0008152;GO:…	K03695	ko04213(Longevity regulating pathway)
	A09825	-1.177	1e-100	Down Regulation		K14338	ko00380(Tryptophan metabolism);ko00071(Fatty acid degradation)
	A16605	-1.174	9.353e-32	Down Regulation	GO:0000322;GO:0000323;GO:0000324;GO:0000329;GO:0003674;GO:0005215;GO:0005575;GO:0005622;GO:0005623;GO:0005737;GO:0005773;GO:0005774;GO:0006810;GO:0008150;GO:0016020;GO:0016021;GO:0022857;GO:0031090;GO:0031224;GO:0043226;GO:0043227;GO:0043229;GO:0043231;GO:0044422;GO:0044424;GO:0044425;GO:0044437;GO:0044444;GO:0044446;GO:0044464;GO:0051179;GO:0051234;GO:0055085;GO:0098588;GO:0098805;GO:0098852	K09829	ko01110(Biosynthesis of secondary metabolites);ko01100(Metabolic pathways);ko00100(Steroid biosynthesis)
	A07889	-1.165	1e-100	Down Regulation		K09242
	A03165	-1.161	1.184e-33	Down Regulation		K15923	ko00511(Other glycan degradation)
	A01614	-1.16	4.339e-57	Down Regulation		K11701
	A12583	-1.156	0.003015	Down Regulation		K01192	ko00511(Other glycan degradation)
	A11769	-1.148	8.528e-25	Down Regulation		K01301
	A06122	-1.14	1.828e-93	Down Regulation	GO:0003333;GO:0003674;GO:0005215;GO:0005342;GO:0005575;GO:0005622;GO:0005623;GO:0005737;GO:0005783;GO:0006810;GO:0006811;GO:0006820;GO:0006865;GO:0008150;GO:0008509;GO:0008514;GO:0012505;GO:0015075;GO:0015171;GO:0015318;GO:0015711;GO:0015849;GO:0016020;GO:0016021;GO:0022857;GO:0031224;GO:0034220;GO:0043226;GO:0043227;GO:0043229;GO:0043231;GO:0044424;GO:0044425;GO:0044444;GO:0044464;GO:0046942;GO:…
	A02520	-1.137	7.618e-05	Down Regulation		K11231	ko04139(Mitophagy);ko04011(MAPK signaling pathway)
	A09945	-1.128	9.98e-08	Down Regulation		K01288
	A16658	-1.128	8.057e-62	Down Regulation		K08192
	A12475	-1.113	1e-100	Down Regulation		K03099
	A14597	-1.094	5.657e-35	Down Regulation		K01836	ko01250(Biosynthesis of nucleotide sugars);ko01100(Metabolic pathways);ko00520(Amino sugar and nucleotide sugar metabolism)
	A08488	-1.094	1e-100	Down Regulation		K17862	ko00591(Linoleic acid metabolism)
	A12795	-1.083	2.077e-39	Down Regulation	GO:0005575;GO:0005622;GO:0005623;GO:0005634;GO:0043226;GO:0043227;GO:0043229;GO:0043231;GO:0044424;GO:0044464	K20715
	A10265	-1.083	3.628e-06	Down Regulation		K23978
	A12575	-1.053	2.018e-09	Down Regulation		K00485	ko01100(Metabolic pathways);ko00430(Taurine and hypotaurine metabolism)
	A14633	-1.049	4.395e-15	Down Regulation	GO:0003674;GO:0003824;GO:0005575;GO:0005622;GO:0005623;GO:0005737;GO:0005739;GO:0005777;GO:0005782;GO:0006082;GO:0006139;GO:0006163;GO:0006629;GO:0006631;GO:0006635;GO:0006637;GO:0006725;GO:0006732;GO:0006753;GO:0006790;GO:0006793;GO:0006796;GO:0006807;GO:0008150;GO:0008152;GO:0009056;GO:0009062;GO:0009117;GO:0009150;GO:0009259;GO:0009987;GO:0016042;GO:0016054;GO:0016289;GO:0016787;GO:0016788;GO:…	K10847	ko03420(Nucleotide excision repair)
	A14468	-1.043	5.98e-74	Down Regulation		K19806	ko04011(MAPK signaling pathway)
	A00705	-1.035	8.921e-08	Down Regulation		K00128	ko01240(Biosynthesis of cofactors);ko01110(Biosynthesis of secondary metabolites);ko01100(Metabolic pathways);ko00770(Pantothenate and CoA biosynthesis);ko00620(Pyruvate metabolism);ko00561(Glycerolipid metabolism);ko00410(betaAlanine metabolism);ko00380(Tryptophan metabolism);ko00340(Histidine metabolism);ko00330(Arginine and proline metabolism);ko00310(Lysine degradation);ko00280(Valine, leucin…
	A11250	-1.033	1e-100	Down Regulation		K19860	ko04011(MAPK signaling pathway)
	A12276	-1.027	3.864e-17	Down Regulation	GO:0000166;GO:0000302;GO:0001302;GO:0001306;GO:0001315;GO:0001316;GO:0001317;GO:0001319;GO:0001321;GO:0001322;GO:0003674;GO:0003824;GO:0005488;GO:0005515;GO:0005524;GO:0005575;GO:0005622;GO:0005623;GO:0005634;GO:0005737;GO:0005829;GO:0005975;GO:0005984;GO:0005991;GO:0006457;GO:0006458;GO:0006950;GO:0006979;GO:0006996;GO:0007568;GO:0007569;GO:0007571;GO:0008104;GO:0008144;GO:0008150;GO:0008152;GO:…	K03695	ko04213(Longevity regulating pathway)
	A01193	-1.026	1.35e-22	Down Regulation		K03252
	A11073	-1.02	0.001724	Down Regulation		K10393	ko04814(Motor proteins)
	A02585	-1.018	0.001605	Down Regulation		K01869	ko00970(AminoacyltRNA biosynthesis)
	A14791	-1.017	9.753e-37	Down Regulation	GO:0000003;GO:0000075;GO:0000077;GO:0000278;GO:0000725;GO:0001672;GO:0003674;GO:0003682;GO:0003824;GO:0005488;GO:0005515;GO:0005575;GO:0005622;GO:0005623;GO:0005634;GO:0006139;GO:0006259;GO:0006281;GO:0006289;GO:0006301;GO:0006310;GO:0006325;GO:0006342;GO:0006348;GO:0006355;GO:0006464;GO:0006479;GO:0006725;GO:0006807;GO:0006950;GO:0006974;GO:0006996;GO:0007049;GO:0007093;GO:0007346;GO:0008150;GO:…	K11427	ko01100(Metabolic pathways);ko00310(Lysine degradation)
	A02874	-1.011	1.544e-52	Down Regulation	GO:0002181;GO:0002183;GO:0003674;GO:0005488;GO:0005515;GO:0005575;GO:0005622;GO:0005623;GO:0005634;GO:0005737;GO:0005829;GO:0005840;GO:0006403;GO:0006404;GO:0006412;GO:0006413;GO:0006457;GO:0006508;GO:0006511;GO:0006515;GO:0006518;GO:0006807;GO:0006810;GO:0006886;GO:0006913;GO:0006950;GO:0008104;GO:0008150;GO:0008152;GO:0009056;GO:0009057;GO:0009058;GO:0009059;GO:0009987;GO:0010033;GO:0010467;GO:…	K09510
	A01298	-1.006	1e-100	Down Regulation	GO:0003674;GO:0003824;GO:0005575;GO:0005622;GO:0005623;GO:0005737;GO:0005783;GO:0005938;GO:0006629;GO:0006643;GO:0006665;GO:0006807;GO:0006950;GO:0007154;GO:0007165;GO:0008117;GO:0008150;GO:0008152;GO:0009267;GO:0009605;GO:0009987;GO:0009991;GO:0012505;GO:0016829;GO:0016830;GO:0016832;GO:0019722;GO:0019932;GO:0023052;GO:0031667;GO:0031668;GO:0031669;GO:0031984;GO:0032541;GO:0033554;GO:0035556;GO:…	K01634	ko01100(Metabolic pathways);ko00600(Sphingolipid metabolism)
	A08948	1.0041	3.016e-12	Up Regulation		K01532
	A03293	1.0054	0.002031	Up Regulation		K08254
	A14895	1.007	1e-100	Up Regulation		K19951
	A07796	1.0082	7.953e-07	Up Regulation	GO:0003674;GO:0005215;GO:0006810;GO:0008150;GO:0022857;GO:0051179;GO:0051234;GO:0055085	K06901
	A04570	1.0103	3.69e-25	Up Regulation	GO:0000947;GO:0000955;GO:0003674;GO:0003824;GO:0004022;GO:0005575;GO:0005576;GO:0005622;GO:0005623;GO:0005634;GO:0005737;GO:0005739;GO:0005759;GO:0005886;GO:0005975;GO:0005996;GO:0006006;GO:0006066;GO:0006067;GO:0006068;GO:0006081;GO:0006082;GO:0006090;GO:0006091;GO:0006113;GO:0006115;GO:0006116;GO:0006117;GO:0006139;GO:0006163;GO:0006520;GO:0006566;GO:0006567;GO:0006725;GO:0006732;GO:0006733;GO:…	K13953	ko01110(Biosynthesis of secondary metabolites);ko01100(Metabolic pathways);ko00620(Pyruvate metabolism);ko00350(Tyrosine metabolism);ko00071(Fatty acid degradation);ko00010(Glycolysis / Gluconeogenesis)
	A05275	1.0132	1.606e-91	Up Regulation		K01336	ko04138(Autophagy)
	A13024	1.0222	0.0003272	Up Regulation	GO:0000257;GO:0003674;GO:0003824;GO:0006807;GO:0008150;GO:0008152;GO:0009056;GO:0009987;GO:0016787;GO:0016810;GO:0016815;GO:0019499;GO:0019500;GO:0034641;GO:0044237;GO:0044248;GO:0044270;GO:0071704;GO:1901575	K10675	ko01100(Metabolic pathways);ko00460(Cyanoamino acid metabolism)
	A12242	1.0237	1e-100	Up Regulation		K20154
	A03472	1.0257	2.067e-08	Up Regulation		K25365	ko01100(Metabolic pathways);ko00470(DAmino acid metabolism);ko00330(Arginine and proline metabolism)
	A05236	1.0259	9.336e-13	Up Regulation		K01206	ko00511(Other glycan degradation)
	A08743	1.0267	7.153e-23	Up Regulation		K01192	ko00511(Other glycan degradation)
	A16382	1.028	2.554e-39	Up Regulation	GO:0003674;GO:0003824;GO:0005575;GO:0005622;GO:0005623;GO:0005634;GO:0005737;GO:0005739;GO:0005740;GO:0005743;GO:0006915;GO:0008150;GO:0008152;GO:0008219;GO:0009987;GO:0012501;GO:0016020;GO:0016491;GO:0016651;GO:0016667;GO:0016668;GO:0019866;GO:0031090;GO:0031966;GO:0031967;GO:0031975;GO:0043226;GO:0043227;GO:0043229;GO:0043231;GO:0044422;GO:0044424;GO:0044429;GO:0044444;GO:0044446;GO:0044464;GO:…	K22747
	A15024	1.029	0.004333	Up Regulation		K01046	ko01100(Metabolic pathways);ko00561(Glycerolipid metabolism)
	A05217	1.0324	1.632e-23	Up Regulation		K22123
	A05156	1.0331	5.702e-07	Up Regulation	GO:0005575;GO:0005622;GO:0005623;GO:0005737;GO:0005783;GO:0005789;GO:0006629;GO:0006643;GO:0006665;GO:0006807;GO:0008150;GO:0008152;GO:0009056;GO:0009987;GO:0012505;GO:0016020;GO:0016021;GO:0016042;GO:0030149;GO:0030176;GO:0031224;GO:0031227;GO:0031984;GO:0042175;GO:0043226;GO:0043227;GO:0043229;GO:0043231;GO:0044237;GO:0044238;GO:0044242;GO:0044248;GO:0044255;GO:0044422;GO:0044424;GO:0044425;GO:…	K24121
	A12406	1.0349	0.03192	Up Regulation		K20967	ko01240(Biosynthesis of cofactors);ko01100(Metabolic pathways);ko00790(Folate biosynthesis)
	A14785	1.0506	1.795e-18	Up Regulation	GO:0000137;GO:0003674;GO:0005488;GO:0005515;GO:0005575;GO:0005622;GO:0005623;GO:0005737;GO:0005794;GO:0005795;GO:0007275;GO:0007349;GO:0007399;GO:0008017;GO:0008092;GO:0008150;GO:0009653;GO:0009987;GO:0010720;GO:0010769;GO:0010770;GO:0010975;GO:0010976;GO:0012505;GO:0015631;GO:0022008;GO:0022603;GO:0022604;GO:0030154;GO:0030507;GO:0031344;GO:0031346;GO:0031984;GO:0031985;GO:0032501;GO:0032502;GO:…
	A17885	1.0537	1e-100	Up Regulation		K10775	ko01110(Biosynthesis of secondary metabolites);ko01100(Metabolic pathways);ko00360(Phenylalanine metabolism)
	A04974	1.0581	1.426e-28	Up Regulation		K05665	ko02010(ABC transporters)
	A12043	1.0596	0.0002314	Up Regulation		K23272
	A10019	1.0661	0.01152	Up Regulation	GO:0003674;GO:0003824;GO:0004757;GO:0005575;GO:0005622;GO:0005623;GO:0005737;GO:0006066;GO:0006725;GO:0006729;GO:0006732;GO:0006807;GO:0008150;GO:0008152;GO:0009058;GO:0009108;GO:0009987;GO:0016020;GO:0016021;GO:0016491;GO:0016614;GO:0016616;GO:0016651;GO:0017144;GO:0018130;GO:0019438;GO:0019751;GO:0031224;GO:0034311;GO:0034312;GO:0034641;GO:0042558;GO:0042559;GO:0044237;GO:0044249;GO:0044271;GO:…	K00059	ko01240(Biosynthesis of cofactors);ko01212(Fatty acid metabolism);ko01110(Biosynthesis of secondary metabolites);ko01100(Metabolic pathways);ko00780(Biotin metabolism);ko00061(Fatty acid biosynthesis)
	A14064	1.0684	3.69e-35	Up Regulation		K22278
	A02969	1.0705	0.01251	Up Regulation	GO:0003674;GO:0003676;GO:0003723;GO:0005488;GO:0005575;GO:0005622;GO:0005623;GO:0005634;GO:0005737;GO:0006139;GO:0006396;GO:0006399;GO:0006400;GO:0006725;GO:0006807;GO:0008033;GO:0008150;GO:0008152;GO:0009451;GO:0009987;GO:0010467;GO:0016070;GO:0034470;GO:0034641;GO:0034660;GO:0043170;GO:0043226;GO:0043227;GO:0043229;GO:0043231;GO:0043412;GO:0044237;GO:0044238;GO:0044424;GO:0044464;GO:0046483;GO:…	K06963
	A17111	1.0711	3.243e-05	Up Regulation		K20408
	A04587	1.0769	0.00735	Up Regulation		K09702
	A03690	1.0984	0.01269	Up Regulation		K07300
	A16622	1.0999	0.04851	Up Regulation		K14522	ko03008(Ribosome biogenesis in eukaryotes)
	A14746	1.1047	8.401e-41	Up Regulation		K18123	ko01100(Metabolic pathways);ko00630(Glyoxylate and dicarboxylate metabolism);ko00330(Arginine and proline metabolism)
	A16379	1.1097	1.393e-81	Up Regulation	GO:0003674;GO:0003824;GO:0005575;GO:0005622;GO:0005623;GO:0005634;GO:0005737;GO:0005739;GO:0005740;GO:0005743;GO:0006915;GO:0008150;GO:0008152;GO:0008219;GO:0009987;GO:0012501;GO:0016020;GO:0016491;GO:0016651;GO:0016667;GO:0016668;GO:0019866;GO:0031090;GO:0031966;GO:0031967;GO:0031975;GO:0043226;GO:0043227;GO:0043229;GO:0043231;GO:0044422;GO:0044424;GO:0044429;GO:0044444;GO:0044446;GO:0044464;GO:…	K22747
	A05668	1.1135	0.0209	Up Regulation		K01802
	A10268	1.1219	1.774e-15	Up Regulation		K01968	ko01100(Metabolic pathways);ko00280(Valine, leucine and isoleucine degradation)
	A01793	1.1259	1e-100	Up Regulation		K05351	ko01100(Metabolic pathways);ko00040(Pentose and glucuronate interconversions)
	A17755	1.1259	8.724e-05	Up Regulation		K26244
	A00052	1.1373	0.0106	Up Regulation		K14950
	A01548	1.1793	0.001765	Up Regulation	GO:0003674;GO:0005215;GO:0005575;GO:0006810;GO:0006811;GO:0006820;GO:0008150;GO:0008509;GO:0015075;GO:0015103;GO:0015112;GO:0015267;GO:0015291;GO:0015318;GO:0015513;GO:0015698;GO:0015706;GO:0015707;GO:0016020;GO:0022803;GO:0022804;GO:0022832;GO:0022836;GO:0022857;GO:0034220;GO:0051179;GO:0051234;GO:0055085;GO:0071705;GO:0098656	K02575	ko00910(Nitrogen metabolism)
	A04098	1.1799	1.88e-10	Up Regulation		K01560	ko01100(Metabolic pathways)
	A11589	1.1948	8.924e-25	Up Regulation		K10438
	A04110	1.2013	0.007186	Up Regulation		K21475
	A05056	1.202	1.883e-29	Up Regulation		K01417
	A01990	1.204	0.01493	Up Regulation		K21475
	A16592	1.208	0.0452	Up Regulation		K21295	ko01110(Biosynthesis of secondary metabolites);ko01100(Metabolic pathways);ko00998(Biosynthesis of various antibiotics)
	A16518	1.2228	7.324e-11	Up Regulation		K00767	ko01240(Biosynthesis of cofactors);ko01100(Metabolic pathways);ko00760(Nicotinate and nicotinamide metabolism)
	A06895	1.2293	5.051e-11	Up Regulation		K17644	ko01110(Biosynthesis of secondary metabolites);ko01100(Metabolic pathways);ko00254(Aflatoxin biosynthesis)
	A01760	1.2347	0.02363	Up Regulation		K00505	ko01110(Biosynthesis of secondary metabolites);ko01100(Metabolic pathways);ko00350(Tyrosine metabolism)
	A08823	1.2355	5.824e-09	Up Regulation		K08254
	A01638	1.2377	1.441e-95	Up Regulation		K01687	ko01230(Biosynthesis of amino acids);ko01210(2Oxocarboxylic acid metabolism);ko01110(Biosynthesis of secondary metabolites);ko01100(Metabolic pathways);ko00770(Pantothenate and CoA biosynthesis);ko00290(Valine, leucine and isoleucine biosynthesis)
	A03312	1.2417	4.109e-08	Up Regulation		K18097	ko01100(Metabolic pathways);ko00561(Glycerolipid metabolism)
	A18517	1.2483	1.512e-18	Up Regulation		K01802
	A13287	1.2879	1.13e-38	Up Regulation	GO:0000272;GO:0003674;GO:0003824;GO:0004553;GO:0005575;GO:0005576;GO:0005623;GO:0005975;GO:0005976;GO:0006073;GO:0008150;GO:0008152;GO:0008422;GO:0009056;GO:0009057;GO:0009251;GO:0009986;GO:0009987;GO:0015926;GO:0016052;GO:0016787;GO:0016798;GO:0043170;GO:0044042;GO:0044237;GO:0044238;GO:0044260;GO:0044262;GO:0044264;GO:0044464;GO:0046557;GO:0071704;GO:1901575	K22277
	A17439	1.2887	0.002051	Up Regulation		K12346
	A08901	1.2964	1.196e-09	Up Regulation		K01279
	A05045	1.2999	0.0002896	Up Regulation	GO:0003674;GO:0003824;GO:0004659;GO:0006725;GO:0008150;GO:0008152;GO:0009058;GO:0009987;GO:0016740;GO:0016765;GO:0018130;GO:0018958;GO:0019438;GO:0019748;GO:0042180;GO:0042181;GO:0044237;GO:0044249;GO:0044281;GO:0044283;GO:0044550;GO:0046189;GO:0046483;GO:0071704;GO:1900791;GO:1900793;GO:1901360;GO:1901362;GO:1901576;GO:1901615;GO:1901617	K21339
	A05165	1.3023	8.97e-57	Up Regulation		K00121	ko01200(Carbon metabolism);ko01110(Biosynthesis of secondary metabolites);ko01100(Metabolic pathways);ko00680(Methane metabolism);ko00620(Pyruvate metabolism);ko00350(Tyrosine metabolism);ko00071(Fatty acid degradation);ko00010(Glycolysis / Gluconeogenesis)
	A11415	1.3381	1.319e-06	Up Regulation		K23146	ko01200(Carbon metabolism);ko01100(Metabolic pathways);ko00640(Propanoate metabolism);ko00410(betaAlanine metabolism);ko00280(Valine, leucine and isoleucine degradation)
	A00623	1.3389	0.02885	Up Regulation		K00799	ko01100(Metabolic pathways);ko00480(Glutathione metabolism)
	A08832	1.3553	8.924e-44	Up Regulation		K12373	ko01100(Metabolic pathways);ko00604(Glycosphingolipid biosynthesis);ko00603(Glycosphingolipid biosynthesis globo and isoglobo series);ko00600(Sphingolipid metabolism);ko00531(Glycosaminoglycan degradation);ko00520(Amino sugar and nucleotide sugar metabolism);ko00513(Various types of Nglycan biosynthesis);ko00511(Other glycan degradation)
	A01430	1.3555	1.601e-08	Up Regulation		K01569	ko01100(Metabolic pathways);ko00630(Glyoxylate and dicarboxylate metabolism)
	A08518	1.3608	0.04912	Up Regulation	GO:0000054;GO:0000055;GO:0000278;GO:0000281;GO:0000282;GO:0000910;GO:0003674;GO:0005488;GO:0005575;GO:0005622;GO:0005623;GO:0005634;GO:0005737;GO:0006403;GO:0006405;GO:0006611;GO:0006810;GO:0006886;GO:0006913;GO:0007049;GO:0007163;GO:0008104;GO:0008150;GO:0009987;GO:0015031;GO:0015833;GO:0015931;GO:0022402;GO:0022613;GO:0030010;GO:0030684;GO:0030687;GO:0031503;GO:0032991;GO:0033036;GO:0033750;GO:…	K14821
	A06767	1.3715	1.02e-08	Up Regulation	GO:0003674;GO:0003824;GO:0003924;GO:0005488;GO:0005515;GO:0005575;GO:0005622;GO:0005623;GO:0005737;GO:0005739;GO:0005740;GO:0005741;GO:0006996;GO:0007005;GO:0008053;GO:0008150;GO:0009987;GO:0016020;GO:0016021;GO:0016043;GO:0016462;GO:0016787;GO:0016817;GO:0016818;GO:0017111;GO:0019867;GO:0031090;GO:0031224;GO:0031300;GO:0031301;GO:0031306;GO:0031307;GO:0031966;GO:0031967;GO:0031968;GO:0031975;GO:…	K06030
	A14375	1.3785	5.312e-45	Up Regulation		K17650	ko01110(Biosynthesis of secondary metabolites);ko01100(Metabolic pathways);ko00254(Aflatoxin biosynthesis)
	A03493	1.3925	7.226e-46	Up Regulation		K01417
	A08521	1.3959	0.003767	Up Regulation		K17647	ko01110(Biosynthesis of secondary metabolites);ko00254(Aflatoxin biosynthesis)
	A00677	1.4022	3.217e-23	Up Regulation		K24752
	A16676	1.4125	0.01637	Up Regulation		K24279
	A14915	1.4249	7.33e-46	Up Regulation		K18819	ko01100(Metabolic pathways);ko00052(Galactose metabolism)
	A11069	1.4358	1.401e-52	Up Regulation		K00767	ko01240(Biosynthesis of cofactors);ko01100(Metabolic pathways);ko00760(Nicotinate and nicotinamide metabolism)
	A12898	1.4468	1.269e-23	Up Regulation		K03512	ko03450(Nonhomologous endjoining);ko03410(Base excision repair)
	A09037	1.4585	0.002556	Up Regulation		K01539	ko04820(Cytoskeleton in muscle cells)
	A04286	1.4637	0.04216	Up Regulation		K04097	ko01100(Metabolic pathways);ko00590(Arachidonic acid metabolism);ko00480(Glutathione metabolism)
	A17738	1.4733	1.721e-06	Up Regulation		K00799	ko01100(Metabolic pathways);ko00480(Glutathione metabolism)
	A10275	1.4771	6.358e-15	Up Regulation		K10775	ko01110(Biosynthesis of secondary metabolites);ko01100(Metabolic pathways);ko00360(Phenylalanine metabolism)
	A03367	1.481	1.844e-08	Up Regulation		K01455	ko01200(Carbon metabolism);ko01100(Metabolic pathways);ko00910(Nitrogen metabolism);ko00630(Glyoxylate and dicarboxylate metabolism);ko00460(Cyanoamino acid metabolism)
	A08225	1.5112	3.469e-62	Up Regulation		K00273	ko04146(Peroxisome);ko01110(Biosynthesis of secondary metabolites);ko01100(Metabolic pathways);ko00470(DAmino acid metabolism);ko00330(Arginine and proline metabolism);ko00311(Penicillin and cephalosporin biosynthesis);ko00260(Glycine, serine and threonine metabolism)
	A17432	1.5173	1.473e-11	Up Regulation		K00273	ko04146(Peroxisome);ko01110(Biosynthesis of secondary metabolites);ko01100(Metabolic pathways);ko00470(DAmino acid metabolism);ko00330(Arginine and proline metabolism);ko00311(Penicillin and cephalosporin biosynthesis);ko00260(Glycine, serine and threonine metabolism)
	A00678	1.569	1e-100	Up Regulation		K24752
	A14540	1.5701	4.985e-14	Up Regulation		K06910
	A08134	1.572	2.014e-08	Up Regulation		K09252
	A07927	1.5731	0.004247	Up Regulation	GO:0000313;GO:0000314;GO:0003674;GO:0003735;GO:0005198;GO:0005575;GO:0005622;GO:0005623;GO:0005737;GO:0005739;GO:0005759;GO:0005761;GO:0005763;GO:0005840;GO:0006412;GO:0006518;GO:0006807;GO:0008150;GO:0008152;GO:0009058;GO:0009059;GO:0009987;GO:0010467;GO:0015935;GO:0019538;GO:0031974;GO:0032543;GO:0032991;GO:0034641;GO:0034645;GO:0043043;GO:0043170;GO:0043226;GO:0043227;GO:0043228;GO:0043229;GO:…	K02950	ko03010(Ribosome)
	A09704	1.6077	0.01706	Up Regulation		K17741	ko04011(MAPK signaling pathway);ko01100(Metabolic pathways);ko00640(Propanoate metabolism);ko00620(Pyruvate metabolism)
	A18297	1.6118	0.02284	Up Regulation		K08286
	A00048	1.651	0.01428	Up Regulation		K14950
	A12384	1.6834	2.741e-24	Up Regulation		K13289
	A03467	1.6973	1e-100	Up Regulation		K08735	ko03430(Mismatch repair)
	A00356	1.7051	6.763e-07	Up Regulation	GO:0003674;GO:0003824;GO:0003838;GO:0005575;GO:0005622;GO:0005623;GO:0005737;GO:0005739;GO:0005740;GO:0005741;GO:0005783;GO:0005811;GO:0005886;GO:0006066;GO:0006629;GO:0006694;GO:0006696;GO:0008150;GO:0008152;GO:0008168;GO:0008169;GO:0008202;GO:0008204;GO:0008610;GO:0008757;GO:0009058;GO:0009987;GO:0012505;GO:0016020;GO:0016125;GO:0016126;GO:0016128;GO:0016129;GO:0016740;GO:0016741;GO:0019867;GO:…	K00559	ko01110(Biosynthesis of secondary metabolites);ko01100(Metabolic pathways);ko00100(Steroid biosynthesis)
	A12929	1.7118	2.2e-92	Up Regulation		K01279
	A16849	1.734	8.577e-27	Up Regulation		K01426	ko01100(Metabolic pathways);ko00380(Tryptophan metabolism);ko00360(Phenylalanine metabolism);ko00330(Arginine and proline metabolism)
	A14417	1.8001	8.436e-12	Up Regulation		K03809	ko01240(Biosynthesis of cofactors);ko01110(Biosynthesis of secondary metabolites);ko01100(Metabolic pathways);ko00130(Ubiquinone and other terpenoidquinone biosynthesis)
	A14074	1.8011	2.629e-10	Up Regulation		K20205
	A02956	1.8227	9.671e-15	Up Regulation		K01183	ko01100(Metabolic pathways);ko00520(Amino sugar and nucleotide sugar metabolism)
	A01796	1.823	1.084e-96	Up Regulation		K01183	ko01100(Metabolic pathways);ko00520(Amino sugar and nucleotide sugar metabolism)
	A10269	1.8321	3.095e-17	Up Regulation		K22123
	A03930	1.874	9.137e-05	Up Regulation		K20292
	A14404	1.878	5.795e-67	Up Regulation	GO:0003674;GO:0003824;GO:0004757;GO:0005575;GO:0005622;GO:0005623;GO:0005737;GO:0006066;GO:0006725;GO:0006729;GO:0006732;GO:0006807;GO:0008150;GO:0008152;GO:0009058;GO:0009108;GO:0009987;GO:0016020;GO:0016021;GO:0016491;GO:0016614;GO:0016616;GO:0016651;GO:0017144;GO:0018130;GO:0019438;GO:0019751;GO:0031224;GO:0034311;GO:0034312;GO:0034641;GO:0042558;GO:0042559;GO:0044237;GO:0044249;GO:0044271;GO:…	K16216
	A12625	1.8857	1.678e-49	Up Regulation		K14663
	A10611	1.8965	6.219e-13	Up Regulation		K20832
	A12122	1.9286	0.04616	Up Regulation		K15165
	A06031	1.9507	0.0008337	Up Regulation		K01213	ko01100(Metabolic pathways);ko00040(Pentose and glucuronate interconversions)
	A03355	1.9625	0.01928	Up Regulation		K11153	ko01240(Biosynthesis of cofactors);ko01100(Metabolic pathways)
	A04382	1.9776	3.814e-08	Up Regulation		K01183	ko01100(Metabolic pathways);ko00520(Amino sugar and nucleotide sugar metabolism)
	A08407	1.9883	0.0008146	Up Regulation	GO:0000272;GO:0003674;GO:0003824;GO:0004553;GO:0005575;GO:0005576;GO:0005975;GO:0005976;GO:0008150;GO:0008152;GO:0009056;GO:0009057;GO:0009251;GO:0016052;GO:0016162;GO:0016787;GO:0016798;GO:0043170;GO:0044042;GO:0044238;GO:0071704;GO:1901575	K01225	ko01100(Metabolic pathways);ko00500(Starch and sucrose metabolism)
	A12553	1.9914	1.805e-70	Up Regulation		K16571
	A05673	2.003	3.564e-06	Up Regulation		K06113
	A12021	2.0255	1.076e-22	Up Regulation		K08192
	A09154	2.0351	8.545e-12	Up Regulation		K03448
	A01892	2.0539	0.008503	Up Regulation		K21543
	A15917	2.1603	5.22e-10	Up Regulation		K00128	ko01240(Biosynthesis of cofactors);ko01110(Biosynthesis of secondary metabolites);ko01100(Metabolic pathways);ko00770(Pantothenate and CoA biosynthesis);ko00620(Pyruvate metabolism);ko00561(Glycerolipid metabolism);ko00410(betaAlanine metabolism);ko00380(Tryptophan metabolism);ko00340(Histidine metabolism);ko00330(Arginine and proline metabolism);ko00310(Lysine degradation);ko00280(Valine, leucin…
	A15029	2.1872	3.344e-13	Up Regulation		K08139	ko04113(Meiosis)
	A10057	2.347	0.003716	Up Regulation		K13449
	A16779	2.3579	1e-100	Up Regulation		K01183	ko01100(Metabolic pathways);ko00520(Amino sugar and nucleotide sugar metabolism)
	A02620	2.4349	2.282e-38	Up Regulation		K17651	ko01110(Biosynthesis of secondary metabolites);ko01100(Metabolic pathways);ko00254(Aflatoxin biosynthesis)
	A18519	2.4602	2.245e-08	Up Regulation		K25365	ko01100(Metabolic pathways);ko00470(DAmino acid metabolism);ko00330(Arginine and proline metabolism)
	A13474	2.4909	7.694e-05	Up Regulation		K11309
	A05019	2.5123	0.02431	Up Regulation		K00354
	A14772	2.5147	1e-100	Up Regulation	GO:0000907;GO:0000908;GO:0003674;GO:0003824;GO:0005575;GO:0005622;GO:0005623;GO:0005737;GO:0006790;GO:0008150;GO:0008152;GO:0009056;GO:0009987;GO:0016491;GO:0016705;GO:0016706;GO:0044237;GO:0044248;GO:0044273;GO:0044424;GO:0044464;GO:0051213;GO:0055114	K19245
	A10274	2.529	4.167e-93	Up Regulation		K21293
	A05132	2.5439	0.005863	Up Regulation		K08257
	A02889	2.5491	3.191e-41	Up Regulation		K01183	ko01100(Metabolic pathways);ko00520(Amino sugar and nucleotide sugar metabolism)
	A15432	2.5548	0.0001054	Up Regulation		K08100	ko01110(Biosynthesis of secondary metabolites);ko00860(Porphyrin metabolism)
	A18542	2.5651	0.001104	Up Regulation		K01802
	A12707	2.5691	0.04529	Up Regulation		K01279
	A01249	2.5813	2.031e-41	Up Regulation		K01536
	A09905	2.5996	0.007362	Up Regulation		K17066	ko01200(Carbon metabolism);ko01100(Metabolic pathways);ko00680(Methane metabolism)
	A05135	2.6329	6.874e-21	Up Regulation		K01077	ko01240(Biosynthesis of cofactors);ko01100(Metabolic pathways);ko00790(Folate biosynthesis);ko00730(Thiamine metabolism)
	A06903	2.6588	0.03079	Up Regulation		K00344
	A01034	2.6645	0.001373	Up Regulation		K19564
	A09031	2.7444	0.01627	Up Regulation		K03379
	A16342	2.7915	0.01927	Up Regulation		K01410
	A03006	2.8796	0.0002169	Up Regulation		K00697	ko01110(Biosynthesis of secondary metabolites);ko01100(Metabolic pathways);ko00500(Starch and sucrose metabolism)
	A00867	2.9722	2.216e-07	Up Regulation	GO:0003674;GO:0003824;GO:0004099;GO:0005575;GO:0008150;GO:0009653;GO:0009987;GO:0010927;GO:0016020;GO:0016043;GO:0016787;GO:0016810;GO:0016811;GO:0019213;GO:0022607;GO:0030154;GO:0030435;GO:0032502;GO:0032989;GO:0042244;GO:0042546;GO:0043934;GO:0044085;GO:0045229;GO:0048646;GO:0048856;GO:0048869;GO:0070590;GO:0070726;GO:0071554;GO:0071555;GO:0071840	K01452	ko01100(Metabolic pathways);ko00520(Amino sugar and nucleotide sugar metabolism)
	A12392	3.0405	1.782e-33	Up Regulation		K03512	ko03450(Nonhomologous endjoining);ko03410(Base excision repair)
	A03008	3.0879	1e-100	Up Regulation	GO:0000907;GO:0000908;GO:0003674;GO:0003824;GO:0005575;GO:0005622;GO:0005623;GO:0005737;GO:0006790;GO:0008150;GO:0008152;GO:0009056;GO:0009987;GO:0016491;GO:0016705;GO:0016706;GO:0044237;GO:0044248;GO:0044273;GO:0044424;GO:0044464;GO:0051213;GO:0055114	K19245
	A05783	3.1702	3.457e-05	Up Regulation		K20154
	A15010	3.2662	9.636e-05	Up Regulation		K01046	ko01100(Metabolic pathways);ko00561(Glycerolipid metabolism)
	A17727	3.2894	5.385e-08	Up Regulation	GO:0003674;GO:0003824;GO:0006807;GO:0008150;GO:0008152;GO:0009058;GO:0009636;GO:0009709;GO:0009820;GO:0009821;GO:0009987;GO:0016491;GO:0016645;GO:0016646;GO:0019748;GO:0034641;GO:0035834;GO:0035835;GO:0035836;GO:0035837;GO:0042221;GO:0044237;GO:0044249;GO:0044271;GO:0044550;GO:0046447;GO:0050896;GO:0051716;GO:0055114;GO:0070887;GO:0071704;GO:0097237;GO:0098754;GO:1901564;GO:1901566;GO:1901576;GO:…	K00354
	A17554	3.4211	3.731e-08	Up Regulation		K09780
	A00663	3.5147	2.848e-19	Up Regulation		K00505	ko01110(Biosynthesis of secondary metabolites);ko01100(Metabolic pathways);ko00350(Tyrosine metabolism)
	A12390	3.5614	1.102e-05	Up Regulation	GO:0003674;GO:0005215;GO:0005575;GO:0005622;GO:0005623;GO:0005737;GO:0005783;GO:0006810;GO:0008150;GO:0012505;GO:0016020;GO:0016021;GO:0022857;GO:0031224;GO:0043226;GO:0043227;GO:0043229;GO:0043231;GO:0044424;GO:0044425;GO:0044444;GO:0044464;GO:0051179;GO:0051234;GO:0055085	K24139
	A16584	3.5875	1.118e-20	Up Regulation		K03809	ko01240(Biosynthesis of cofactors);ko01110(Biosynthesis of secondary metabolites);ko01100(Metabolic pathways);ko00130(Ubiquinone and other terpenoidquinone biosynthesis)
	A09924	3.7811	0.001377	Up Regulation		K17066	ko01200(Carbon metabolism);ko01100(Metabolic pathways);ko00680(Methane metabolism)
	A10471	3.9435	1.324e-82	Up Regulation		K21820
	A13064	4.104	3.897e-79	Up Regulation		K22390
	A06701	4.285	1e-100	Up Regulation		K01336	ko04138(Autophagy)
	A09703	4.4318	0.006678	Up Regulation		K17741	ko04011(MAPK signaling pathway);ko01100(Metabolic pathways);ko00640(Propanoate metabolism);ko00620(Pyruvate metabolism)
	A10277	4.4929	4.322e-96	Up Regulation		K06125	ko01240(Biosynthesis of cofactors);ko01110(Biosynthesis of secondary metabolites);ko01100(Metabolic pathways);ko00130(Ubiquinone and other terpenoidquinone biosynthesis)
	A02688	5.0457	2.799e-19	Up Regulation		K01951	ko01232(Nucleotide metabolism);ko01100(Metabolic pathways);ko00230(Purine metabolism)
	A17724	5.5172	1.637e-84	Up Regulation		K01279
	A17723	6.2091	2.325e-05	Up Regulation		K01279
	A03326	6.4108	1.156e-86	Up Regulation	GO:0008150;GO:0008152;GO:0009058;GO:0019748;GO:0044550;GO:0071704;GO:1900558;GO:1900560;GO:1900561;GO:1900563;GO:1901576	K06125	ko01240(Biosynthesis of cofactors);ko01110(Biosynthesis of secondary metabolites);ko01100(Metabolic pathways);ko00130(Ubiquinone and other terpenoidquinone biosynthesis)
	A01782	7.4939	1.923e-17	Up Regulation		K01183	ko01100(Metabolic pathways);ko00520(Amino sugar and nucleotide sugar metabolism)
Primordia (CK vs T)	A11800	-2.607	9.4e-38	Down Regulation		K01336	ko04138(Autophagy)
	A07443	-2.148	1.23e-08	Down Regulation		K01192	ko00511(Other glycan degradation)
	A08073	-1.943	8.65e-29	Down Regulation		K03320
	A12625	-1.844	8.29e-09	Down Regulation		K14663
	A09348	-1.368	1.79e-26	Down Regulation		K22745
	A10471	-1.317	5.94e-09	Down Regulation		K21820
	A07438	-1.258	4.26e-06	Down Regulation		K03320
	A06935	-1.23	7.24e-21	Down Regulation		K08646
	A05467	-1.172	7.89e-07	Down Regulation		K21295	ko01110(Biosynthesis of secondary metabolites);ko01100(Metabolic pathways);ko00998(Biosynthesis of various antibiotics)
	A15438	-1.138	0.000602	Down Regulation		K20292
	A10273	-1.121	2.63e-07	Down Regulation		K20154
	A05728	-1.116	0.0003935	Down Regulation		K06630	ko04011(MAPK signaling pathway)
	A01548	-1.089	0.0003533	Down Regulation	GO:0003674;GO:0005215;GO:0005575;GO:0006810;GO:0006811;GO:0006820;GO:0008150;GO:0008509;GO:0015075;GO:0015103;GO:0015112;GO:0015267;GO:0015291;GO:0015318;GO:0015513;GO:0015698;GO:0015706;GO:0015707;GO:0016020;GO:0022803;GO:0022804;GO:0022832;GO:0022836;GO:0022857;GO:0034220;GO:0051179;GO:0051234;GO:0055085;GO:0071705;GO:0098656	K02575	ko00910(Nitrogen metabolism)
	A06701	-1.06	4.45e-18	Down Regulation		K01336	ko04138(Autophagy)
	A13651	-1.042	2.96e-05	Down Regulation	GO:0000123;GO:0003674;GO:0003824;GO:0005575;GO:0005622;GO:0005623;GO:0005634;GO:0005654;GO:0005737;GO:0006793;GO:0006796;GO:0008150;GO:0008152;GO:0009987;GO:0016311;GO:0016787;GO:0016788;GO:0016791;GO:0031248;GO:0031974;GO:0031981;GO:0032991;GO:0036409;GO:0036410;GO:0042578;GO:0043226;GO:0043227;GO:0043229;GO:0043231;GO:0043233;GO:0044237;GO:0044422;GO:0044424;GO:0044428;GO:0044446;GO:0044451;GO:…	K15791	ko01210(2Oxocarboxylic acid metabolism);ko01110(Biosynthesis of secondary metabolites);ko01100(Metabolic pathways);ko00785(Lipoic acid metabolism);ko00380(Tryptophan metabolism);ko00310(Lysine degradation)
	A18327	-1.038	3.04e-12	Down Regulation		K01114	ko01110(Biosynthesis of secondary metabolites);ko01100(Metabolic pathways);ko00565(Ether lipid metabolism);ko00564(Glycerophospholipid metabolism);ko00562(Inositol phosphate metabolism)
	A04792	-1.023	5.87e-05	Down Regulation		K22745
	A05217	-1.021	0.03785	Down Regulation		K22123
	A01852	1.0098	0.01137	Up Regulation		K02998	ko03010(Ribosome)
	A07379	1.0167	1.12e-16	Up Regulation	GO:0000322;GO:0000323;GO:0000324;GO:0003674;GO:0003824;GO:0005215;GO:0005388;GO:0005575;GO:0005622;GO:0005623;GO:0005737;GO:0005773;GO:0005886;GO:0006810;GO:0006811;GO:0006812;GO:0006813;GO:0006816;GO:0006873;GO:0006874;GO:0006875;GO:0008150;GO:0008324;GO:0008556;GO:0009987;GO:0015075;GO:0015077;GO:0015079;GO:0015085;GO:0015318;GO:0015399;GO:0015405;GO:0015662;GO:0015672;GO:0016020;GO:0016462;GO:…	K01536
	A07931	1.019	0.04382	Up Regulation		K01213	ko01100(Metabolic pathways);ko00040(Pentose and glucuronate interconversions)
	A09068	1.0268	7.89e-07	Up Regulation		K21820
	A06666	1.0352	2.56e-05	Up Regulation		K22134
	A16824	1.0964	6.83e-11	Up Regulation		K03781	ko04213(Longevity regulating pathway);ko04146(Peroxisome);ko04011(MAPK signaling pathway);ko01200(Carbon metabolism);ko01110(Biosynthesis of secondary metabolites);ko01100(Metabolic pathways);ko00630(Glyoxylate and dicarboxylate metabolism);ko00380(Tryptophan metabolism)
	A12250	1.1395	7.3e-09	Up Regulation		K20154
	A09067	1.3547	1.16e-11	Up Regulation		K21820
	A06973	1.3675	7.31e-18	Up Regulation		K08646
	A16092	1.4338	0.01137	Up Regulation	GO:0000502;GO:0003674;GO:0005575;GO:0005622;GO:0005623;GO:0005634;GO:0005737;GO:0005783;GO:0005789;GO:0005829;GO:0005839;GO:0006508;GO:0006511;GO:0006807;GO:0007088;GO:0007346;GO:0008047;GO:0008150;GO:0008152;GO:0009056;GO:0009057;GO:0009893;GO:0009896;GO:0009987;GO:0010498;GO:0010499;GO:0010564;GO:0010604;GO:0010638;GO:0010950;GO:0010952;GO:0010965;GO:0012505;GO:0016020;GO:0016504;GO:0019222;GO:…	K02734	ko03050(Proteasome)
	A04640	1.8157	0.02916	Up Regulation		K03948	ko01100(Metabolic pathways);ko00190(Oxidative phosphorylation)
	A14895	2.6114	3.39e-33	Up Regulation		K19951
	A17666	3.0683	1.11e-06	Up Regulation		K17647	ko01110(Biosynthesis of secondary metabolites);ko00254(Aflatoxin biosynthesis)
Fruiting body (CK vs T)	A14895	-2.337	7.425e-35	Down Regulation		K19951
	A00925	-2.128	3.717e-08	Down Regulation		K01580	ko01110(Biosynthesis of secondary metabolites);ko01100(Metabolic pathways);ko00650(Butanoate metabolism);ko00430(Taurine and hypotaurine metabolism);ko00410(betaAlanine metabolism);ko00250(Alanine, aspartate and glutamate metabolism)
	A16780	-2.125	0.0004084	Down Regulation		K15631	ko01100(Metabolic pathways);ko00790(Folate biosynthesis)
	A13310	-2.058	1.284e-15	Down Regulation	GO:0003674;GO:0005488;GO:0005575;GO:0005622;GO:0005623;GO:0005634;GO:0005737;GO:0005886;GO:0007346;GO:0008150;GO:0008289;GO:0009892;GO:0010389;GO:0010563;GO:0010564;GO:0010605;GO:0010921;GO:0010923;GO:0010948;GO:0010972;GO:0016020;GO:0019220;GO:0019222;GO:0031323;GO:0031324;GO:0031399;GO:0031400;GO:0032268;GO:0032269;GO:0032515;GO:0035303;GO:0035304;GO:0035305;GO:0035308;GO:0043086;GO:0043226;GO:…
	A07687	-2.046	1.413e-06	Down Regulation		K22211	ko01100(Metabolic pathways);ko00620(Pyruvate metabolism)
	A01944	-1.826	6.578e-06	Down Regulation		K00463	ko01240(Biosynthesis of cofactors);ko01100(Metabolic pathways);ko00380(Tryptophan metabolism)
	A09024	-1.665	7.954e-07	Down Regulation		K01539	ko04820(Cytoskeleton in muscle cells)
	A01536	-1.606	5.052e-17	Down Regulation	GO:0003674;GO:0005488;GO:0005575;GO:0005622;GO:0005623;GO:0005634;GO:0005737;GO:0005886;GO:0007346;GO:0008150;GO:0008289;GO:0009892;GO:0010389;GO:0010563;GO:0010564;GO:0010605;GO:0010921;GO:0010923;GO:0010948;GO:0010972;GO:0016020;GO:0019220;GO:0019222;GO:0031323;GO:0031324;GO:0031399;GO:0031400;GO:0032268;GO:0032269;GO:0032515;GO:0035303;GO:0035304;GO:0035305;GO:0035308;GO:0043086;GO:0043226;GO:…	K00560	ko01232(Nucleotide metabolism);ko01100(Metabolic pathways);ko00670(One carbon pool by folate);ko00240(Pyrimidine metabolism)
	A05883	-1.584	1.078e-05	Down Regulation	GO:0003674;GO:0003824;GO:0005575;GO:0005622;GO:0005623;GO:0005737;GO:0005739;GO:0008150;GO:0008152;GO:0016491;GO:0043226;GO:0043227;GO:0043229;GO:0043231;GO:0044424;GO:0044444;GO:0044464;GO:0055114	K19329
	A04676	-1.553	1.172e-06	Down Regulation		K26680
	A08630	-1.55	0.01081	Down Regulation		K17651	ko01110(Biosynthesis of secondary metabolites);ko01100(Metabolic pathways);ko00254(Aflatoxin biosynthesis)
	A03931	-1.542	0.01638	Down Regulation	GO:0000976;GO:0000977;GO:0000978;GO:0000981;GO:0000982;GO:0000987;GO:0001012;GO:0001067;GO:0001077;GO:0001228;GO:0003674;GO:0003676;GO:0003677;GO:0003690;GO:0003700;GO:0005488;GO:0005575;GO:0005622;GO:0005623;GO:0005634;GO:0005654;GO:0005667;GO:0006139;GO:0006351;GO:0006355;GO:0006357;GO:0006366;GO:0006725;GO:0006807;GO:0007154;GO:0007165;GO:0007275;GO:0008150;GO:0008152;GO:0009058;GO:0009059;GO:…	K19871
	A13309	-1.5	4.328e-11	Down Regulation	GO:0003674;GO:0005488;GO:0005575;GO:0005622;GO:0005623;GO:0005634;GO:0005737;GO:0005886;GO:0007346;GO:0008150;GO:0008289;GO:0009892;GO:0010389;GO:0010563;GO:0010564;GO:0010605;GO:0010921;GO:0010923;GO:0010948;GO:0010972;GO:0016020;GO:0019220;GO:0019222;GO:0031323;GO:0031324;GO:0031399;GO:0031400;GO:0032268;GO:0032269;GO:0032515;GO:0035303;GO:0035304;GO:0035305;GO:0035308;GO:0043086;GO:0043226;GO:…
	A12571	-1.47	0.00133	Down Regulation	GO:0000003;GO:0003006;GO:0003674;GO:0003824;GO:0004099;GO:0005575;GO:0005618;GO:0005619;GO:0005623;GO:0005628;GO:0005631;GO:0007049;GO:0008150;GO:0009272;GO:0009277;GO:0009653;GO:0009987;GO:0010927;GO:0016020;GO:0016043;GO:0016787;GO:0016810;GO:0016811;GO:0019213;GO:0019953;GO:0022402;GO:0022413;GO:0022414;GO:0022607;GO:0030154;GO:0030312;GO:0030435;GO:0030437;GO:0030476;GO:0031160;GO:0031505;GO:…	K16569
	A17411	-1.401	0.01336	Down Regulation		K08832
	A08729	-1.372	7.339e-07	Down Regulation		K08139	ko04113(Meiosis)
	A01320	-1.268	1.792e-83	Down Regulation		K16743
	A05495	-1.259	4.397e-07	Down Regulation		K11226	ko04011(MAPK signaling pathway)
	A11075	-1.241	1e-100	Down Regulation	GO:0000003;GO:0000302;GO:0003674;GO:0003824;GO:0004096;GO:0004601;GO:0005488;GO:0005575;GO:0005618;GO:0005619;GO:0005622;GO:0005623;GO:0005737;GO:0005829;GO:0006873;GO:0006875;GO:0006879;GO:0006950;GO:0006979;GO:0007154;GO:0008150;GO:0008152;GO:0009056;GO:0009266;GO:0009267;GO:0009277;GO:0009408;GO:0009605;GO:0009628;GO:0009636;GO:0009987;GO:0009991;GO:0010035;GO:0010106;GO:0016209;GO:0016491;GO:…	K03781	ko04213(Longevity regulating pathway);ko04146(Peroxisome);ko04011(MAPK signaling pathway);ko01200(Carbon metabolism);ko01110(Biosynthesis of secondary metabolites);ko01100(Metabolic pathways);ko00630(Glyoxylate and dicarboxylate metabolism);ko00380(Tryptophan metabolism)
	A01827	-1.223	1e-100	Down Regulation		K00505	ko01110(Biosynthesis of secondary metabolites);ko01100(Metabolic pathways);ko00350(Tyrosine metabolism)
	A01802	-1.217	1e-100	Down Regulation	GO:0003674;GO:0005488;GO:0005575;GO:0005622;GO:0005623;GO:0005634;GO:0005737;GO:0005886;GO:0007346;GO:0008150;GO:0008289;GO:0009892;GO:0010389;GO:0010563;GO:0010564;GO:0010605;GO:0010921;GO:0010923;GO:0010948;GO:0010972;GO:0016020;GO:0019220;GO:0019222;GO:0031323;GO:0031324;GO:0031399;GO:0031400;GO:0032268;GO:0032269;GO:0032515;GO:0035303;GO:0035304;GO:0035305;GO:0035308;GO:0043086;GO:0043226;GO:…
	A16076	-1.208	0.01174	Down Regulation	GO:0000947;GO:0000949;GO:0000955;GO:0003674;GO:0003824;GO:0004737;GO:0005575;GO:0005622;GO:0005623;GO:0005975;GO:0005996;GO:0006006;GO:0006066;GO:0006067;GO:0006082;GO:0006090;GO:0006091;GO:0006113;GO:0006115;GO:0006139;GO:0006163;GO:0006520;GO:0006558;GO:0006559;GO:0006568;GO:0006569;GO:0006576;GO:0006586;GO:0006725;GO:0006732;GO:0006733;GO:0006753;GO:0006793;GO:0006796;GO:0006807;GO:0008150;GO:…	K01568	ko01110(Biosynthesis of secondary metabolites);ko01100(Metabolic pathways);ko00010(Glycolysis / Gluconeogenesis)
	A08523	-1.202	5.12e-36	Down Regulation		K00485	ko01100(Metabolic pathways);ko00430(Taurine and hypotaurine metabolism)
	A00719	-1.123	1e-100	Down Regulation		K01183	ko01100(Metabolic pathways);ko00520(Amino sugar and nucleotide sugar metabolism)
	A12701	-1.095	0.04805	Down Regulation		K01279
	A12328	-1.094	1e-100	Down Regulation		K10777	ko03450(Nonhomologous endjoining)
	A15347	-1.089	8.6e-17	Down Regulation		K18369	ko01100(Metabolic pathways);ko00650(Butanoate metabolism)
	A09067	-1.075	2.329e-29	Down Regulation		K21820
	A16772	-1.045	0.0008269	Down Regulation		K15631	ko01100(Metabolic pathways);ko00790(Folate biosynthesis)
	A09877	-1.035	0.03755	Down Regulation		K20154
	A16472	-1.034	9.919e-57	Down Regulation		K08141
	A15407	-1.025	5.245e-06	Down Regulation		K22132
	A00678	-1.025	7.608e-23	Down Regulation		K24752
	A04827	-1.022	7.382e-42	Down Regulation		K17650	ko01110(Biosynthesis of secondary metabolites);ko01100(Metabolic pathways);ko00254(Aflatoxin biosynthesis)
	A09025	-1.017	1.674e-18	Down Regulation		K01539	ko04820(Cytoskeleton in muscle cells)
	A11288	-1.012	4.268e-59	Down Regulation		K01883	ko00970(AminoacyltRNA biosynthesis)
	A00509	-1.004	0.008892	Down Regulation		K01210	ko01100(Metabolic pathways);ko00500(Starch and sucrose metabolism)
	A04931	1.0215	0.001767	Up Regulation		K00698	ko01100(Metabolic pathways);ko00520(Amino sugar and nucleotide sugar metabolism)
	A17825	1.1465	0.0007386	Up Regulation		K06619
	A01549	1.2444	9.585e-07	Up Regulation	GO:0003674;GO:0003824;GO:0006807;GO:0008150;GO:0008152;GO:0008940;GO:0016491;GO:0016661;GO:0046857;GO:0050464;GO:0055114	K10534	ko01100(Metabolic pathways);ko00910(Nitrogen metabolism)
	A14380	1.267	3.343e-05	Up Regulation	GO:0003674;GO:0003824;GO:0004664;GO:0005575;GO:0005622;GO:0005623;GO:0005737;GO:0006082;GO:0006520;GO:0006558;GO:0006725;GO:0006807;GO:0008150;GO:0008152;GO:0008652;GO:0009058;GO:0009072;GO:0009073;GO:0009094;GO:0009095;GO:0009987;GO:0016053;GO:0016829;GO:0016835;GO:0016836;GO:0017144;GO:0019438;GO:0019752;GO:0043436;GO:0044237;GO:0044238;GO:0044249;GO:0044281;GO:0044283;GO:0044424;GO:0044464;GO:…	K05292	ko01100(Metabolic pathways);ko00563(Glycosylphosphatidylinositol (GPI)anchor biosynthesis)
	A18468	1.3543	0.0215	Up Regulation	GO:0000322;GO:0000323;GO:0000324;GO:0003674;GO:0003824;GO:0004012;GO:0005215;GO:0005319;GO:0005548;GO:0005575;GO:0005622;GO:0005623;GO:0005737;GO:0005773;GO:0005783;GO:0005886;GO:0006810;GO:0006811;GO:0006812;GO:0006820;GO:0006869;GO:0008150;GO:0009987;GO:0010876;GO:0012505;GO:0015695;GO:0015696;GO:0015711;GO:0015748;GO:0015914;GO:0016020;GO:0016021;GO:0016043;GO:0016462;GO:0016787;GO:0016817;GO:…	K01410
	A13035	1.5819	0.006357	Up Regulation		K22684
	A13365	1.6872	2.667e-89	Up Regulation		K14651	ko03022(Basal transcription factors)
	A01477	1.7791	2.106e-16	Up Regulation		K09467
